# Supplementary material for: Distance from Healthcare Facilities Is Associated with Increased Morbidity of Acute Infection in Pediatric Patients in Matiari, Pakistan
Source: Int J Environ Res Public Health. 2021 Nov 7;18(21):11691. doi: 10.3390/ijerph182111691 (PMC8583418; doi:10.3390/ijerph182111691)
Supplement: Supplementary file 1 [file ijerph-18-11691-s001.zip]

Archive with 1 entries (1 files):
- ijerph-1429432-supplementary.pdf
